# Supplementary material for: ToF-SIMS Reveals Metformin-Driven Restoration of Hepatic Lipid and Amino Acid Profiles in a Type 2 Diabetes Rat Model
Source: Int J Mol Sci. 2025 Dec 22;27(1):105. doi: 10.3390/ijms27010105 (PMC12785574; doi:10.3390/ijms27010105)
Supplement: Supplementary file 1 [file ijms-27-00105-s001.zip]

Archive with 1 entries (1 files):
- ijms-4016811-supplementary.pdf
